# Supplementary material for: Discovery of Prenyltransferase-Guided Hydroxyphenylacetic Acid Derivatives from Marine Fungus Penicillium sp. W21C371
Source: Mar Drugs. 2024 Jun 26;22(7):296. doi: 10.3390/md22070296 (PMC11278016; doi:10.3390/md22070296)
Supplement: Supplementary file 1 [file marinedrugs-22-00296-s001.zip]

Archive with 1 entries (1 files):
- marinedrugs-3071872-supplementary.pdf
